# Supplementary material for: Transcriptome analysis reveals a reprogramming energy metabolism-related signature to improve prognosis in colon cancer
Source: PeerJ. 2020 Jul 7;8:e9458. doi: 10.7717/peerj.9458 (PMC7350917; doi:10.7717/peerj.9458)
Supplement: Supplemental Information 2 [file peerj-08-9458-s002.xlsx]

## Sheet: Sheet1
Supplementary Table 1. The list of 43 differentially expressed metabolism-related genes.
Gene Symbol	Gene Entrez ID
AARS	16
ACADVL	37
AKR1C2	1646
AKR1C3	8644
ALDH1A3	220
ASCL2	430
BMP2	650
BSG	682
CD24	100133941
CLIC5	53405
COL10A1	1300
COL11A1	1301
COL12A1	1303
COL18A1	80781
COL1A1	1277
COL3A1	1281
COL4A1	1282
COL4A2	1284
COL5A1	1289
COL8A1	1295
CPT1A	1374
DGAT2	84649
DHRS9	10170
EDNRA	1909
EVPL	2125
FN1	2335
FOS	2353
ITGA2	3673
JAG2	3714
KLK6	5653
MMP12	4321
MMP9	4318
MTHFD1	4522
NR5A2	2494
PCNA	5111
PHGDH	26227
PLOD1	5351
PPARG	5468
PPARGC1A	10891
SCNN1B	6338
SULF1	23213
SULT1B1	27284
TRIM28	10155
